# Supplementary material for: Auditory Processing Disorder Test Battery in European Portuguese—Development and Normative Data for Pediatric Population
Source: Audiol Res. 2021 Sep 17;11(3):474–90. doi: 10.3390/audiolres11030044 (PMC8482123; doi:10.3390/audiolres11030044)
Supplement: Supplementary file 1 [file audiolres-11-00044-s001.zip]

Archive with 3 entries (3 files):
- Supplemental1.pdf
- Supplemental2.pdf
- Supplemental3.pdf
